# Supplementary material for: Genetic Factors Causing Thyroid Dyshormonogenesis as the Major Etiologies for Primary Congenital Hypothyroidism: Clinical and Genetic Characterization of 33 Patients
Source: J Clin Med. 2022 Dec 9;11(24):7313. doi: 10.3390/jcm11247313 (PMC9786654; doi:10.3390/jcm11247313)
Supplement: Supplementary file 1 [file jcm-11-07313-s001.zip]

Archive with 9 entries (8 files):
- Supplementary document/
- Supplementary document/Supplementary Figure 1.jpg
- Supplementary document/Supplementary Figure 2.jpg
- Supplementary document/Supplementary Table 1.docx
- Supplementary document/Supplementary Table 2.docx
- Supplementary document/Supplementary Table 3.docx
- Supplementary document/Supplementary Table 4.docx
- Supplementary document/Supplementary Table 5.docx
- Supplementary document/Supplementary Table 6.docx
